# Supplementary material for: Roles of three cytochrome P450 monooxygenases in triterpene biosynthesis and their potential impact on growth and development
Source: Plant Physiol. 2024 Jul 25;196(2):1407–25. doi: 10.1093/plphys/kiae399 (PMC11444297; doi:10.1093/plphys/kiae399)
Supplement: kiae399_Supplementary_Data [file kiae399_supplementary_data.zip]

Archive with 3 entries (3 files):
- pp.00711.2024-s06.pdf
- Supporting information of figures_edited_submit.docx
- Supporting information_tableedited.docx
